# Supplementary material for: Evolution of Quality Parameters and Bioactivity of Actinidia chinensis cv. Sungold (Kiwifruit) Slices Subjected to Different Drying Conditions Storage for 4 Months
Source: Foods. 2024 Jul 1;13(13):2100. doi: 10.3390/foods13132100 (PMC11241542; doi:10.3390/foods13132100)
Supplement: Supplementary file 1 [file foods-13-02100-s001.zip]

Archive with 1 entries (1 files):
- foods-3048926-supplementary.pdf
